# Supplementary material for: Catalytically inactive Cas9 attenuates DNA end resection: A potential application for region-restricted random mutagenesis
Source: iScience. 2025 May 20;28(6):112702. doi: 10.1016/j.isci.2025.112702 (PMC12164011; doi:10.1016/j.isci.2025.112702)
Supplement: Table S1. Yeast strains used in this study, related to Method Details and Figures 1–4 and S1–S7 [file mmc2.xlsx]

## Sheet: Table S1. Yeast strains
Table S1: Yeast strains used in this study, related to Method Details and Figures 1–4, S1–S7			Strain background	Source	Figure
Strain name	Lab strain number	Genotype	Strain background	Source	Figure
BY4742	YIT5002	MATα his3D1 leu2D0 lys2D0 ura3D0	BY4742	(Brachmann et al., 1998)
YIT9179	YIT9179	pFA6a-cup1D-KanMX6(MscI-cut@RSC30-CIC1)
Sa	YIT11827	pFA6a-cup1D0, ade2D::hphMX6, can1D0, ADE2-CAN1-CUP1, pCSE4-dCas9-tADH1, YIplac128-pGAL1-ySaCas9-tADH1 (AgeI-cut@pGAL1)	BY4742	This study	1B
Sag1_sg1&sg2	YIT12066	pFA6a-cup1D0, ade2D::hphMX6, can1D0, ADE2-CAN1-CUP1, pCSE4-dCas9-tADH1, YIplac128-pGAL1-ySaCas9-tADH1 (AgeI-cut@pGAL1), [pGAL1-HH-(BFR1-SagRNA7)-HDV-tADHC_pTet-On3G-CU-sgRNAFE(HH-MRMsgRNA1)-HDV-tCYC1-pTet-On3G-CU-sgRNAFE(HH-MRMsgRNA5)-HDV-tCYC1]	BY4742	This study	1B, 1C, 1D, 1E, 4C, 4D, S1A, S2B, S3B, S6B, S6C, S6D, S7B, S7C
Sag1_sg1	YIT14035	pFA6a-cup1D0, ade2D::hphMX6, can1D0, ADE2-CAN1-CUP1, pCSE4-dCas9-tADH1, YIplac128-pGAL1-ySaCas9-tADH1 (AgeI-cut@pGAL1), [pGAL1-HH-(BFR1_SagRNA7)-HDV-tADH_pTet-On3G-CU-sgRNAFE(MRMsgRMA1)-HDV-tCYC1]	BY4742	This study	1B, 1C, 1D, 1E
Sag1_sg2	YIT12067	pFA6a-cup1D0, ade2D::hphMX6, can1D0, ADE2-CAN1-CUP1, pCSE4-dCas9-tADH1, YIplac128-pGAL1-ySaCas9-tADH1 (AgeI-cut@pGAL1), [pGAL1-HH-(BFR1_SagRNA7)-HDV-tADH_pTet-On3G-CU-sgRNAFE(MRM-sgRNA5)-HDV-tCYC1]	BY4742	This study	1B, 1C, 1D, 1E, 4C, 4D, S1A, S2B, S6B, S6C, S6D
Sag1_sg3	YIT12068	pFA6a-cup1D0, ade2D::hphMX6, can1D0, ADE2-CAN1-CUP1, pCSE4-dCas9-tADH1, YIplac128-pGAL1-ySaCas9-tADH1 (AgeI-cut@pGAL1), [pGAL1-HH-(BFR1_SagRNA7)-HDV-tADH_pTet-On3G-CU-sgRNAFE(ADE2-sgRNA3)-HDV-tCYC1]	BY4742	This study	1B, 1C, 1D, 1E, 4C, 4D, S1A, S2B, S6B, S6C, S6D
Sag1_sgTEF1	YIT12069	pFA6a-cup1D0, ade2D::hphMX6, can1D0, ADE2-CAN1-CUP1, pCSE4-dCas9-tADH1, YIplac128-pGAL1-ySaCas9-tADH1 (AgeI-cut@pGAL1), [pGAL1-HH-(BFR1_SagRNA7)-HDV-tADH_pTet-On3G-CU-sgRNAFE(TEF1)-HDV-tCYC1]	BY4742	This study	1B, 1C, 1D, 4C, 4D, S1A, S2B, S3B, S6B, S6C, S6D, S7B, S7C
Sa_NC	YIT12070	pFA6a-cup1D0, ade2D::hphMX6, can1D0, ADE2-CAN1-CUP1, pCSE4-dCas9-tADH1, YIplac128-pGAL1-ySaCas9-tADH1 (AgeI-cut@pGAL1), [YCplac33]	BY4742	This study	S2B, S6B, S6D
Sag2_sg1&sg2	YIT12237	pFA6a-cup1D0, ade2D::hphMX6, can1D0, ADE2-CAN1-CUP1, pCSE4-dCas9-tADH1, YIplac128-pGAL1-ySaCas9-tADH1 (AgeI-cut@pGAL1), [pGAL1-HH-(BFR1_SagRNA5)-HDV-tADH_pTet-On3G-CU-sgRNAFE(HH-MRMsgRNA1)-HDV-tCYC1-_pTet-On3G-sgRNAFE(HH-MRMsgRNA5)-HDV-tCYC1]	BY4742	This study	4D
Sag2_sg2	YIT12238	pFA6a-cup1D0, ade2D::hphMX6, can1D0, ADE2-CAN1-CUP1, pCSE4-dCas9-tADH1, YIplac128-pGAL1-ySaCas9-tADH1 (AgeI-cut@pGAL1), [pGAL1-HH-(BFR1_SagRNA5)-HDV-tADH_pTet-On3G-CU-sgRNAFE(MRM-sgRNA5)-HDV-tCYC1]	BY4742	This study	4D
Sag2_sg3	YIT12239	pFA6a-cup1D0, ade2D::hphMX6, can1D0, ADE2-CAN1-CUP1, pCSE4-dCas9-tADH1, YIplac128-pGAL1-ySaCas9-tADH1 (AgeI-cut@pGAL1), [pGAL1-HH-(BFR1_SagRNA5)-HDV-tADH_pTet-On3G-CU-sgRNAFE(ADE2-sgRNA3)-HDV-tCYC1]	BY4742	This study	4D
Sag2_sgTEF1	YIT12240	pFA6a-cup1D0, ade2D::hphMX6, can1D0, ADE2-CAN1-CUP1, pCSE4-dCas9-tADH1, YIplac128-pGAL1-ySaCas9-tADH1 (AgeI-cut@pGAL1), [pGAL1-HH-(BFR1_SagRNA5)-HDV-tADH_pTet-On3G-CU-sgRNAFE(TEF1)-HDV-tCYC1]	BY4742	This study	4D
enAs	YIT10236	pFA6a-cup1D-KanMX6(MscI-cut@RSC30-CIC1), ade2D::hphMX6, can1D0, YIplac128-pGAL1-yenAsCas12a-tADH1 (AgeI-cut@pGAL1), ADE2-CAN1-CUP1, YIpHIS-pCSE4-dCas9-tADH1(NruI-cut@pCSE4)	BY4742	This study	S1B
cr1_sg1&sg2	YIT12241	pFA6a-cup1D-KanMX6(MscI-cut@RSC30-CIC1), ade2D::hphMX6, can1D0, YIplac128-pGAL1-yenAsCas12a-tADH1 (AgeI-cut@pGAL1), ADE2-CAN1-CUP1, YIpHIS-pCSE4-dCas9-tADH1(NruI-cut@pCSE4), [pGAL1-HH-(ACC_crRNA4)-HDV-tADH_pTet-On3G-CU-sgRNAFE(HH-MRMsgRNA1)-HDV-tCYC1-_pTet-On3G-sgRNAFE(HH-MRMsgRNA5)-HDV-tCYC1]	BY4742	This study	S1B, S1C, S1D, S1E, S1F, 4D
cr1_sg2	YIT12242	pFA6a-cup1D-KanMX6(MscI-cut@RSC30-CIC1), ade2D::hphMX6, can1D0, YIplac128-pGAL1-yenAsCas12a-tADH1 (AgeI-cut@pGAL1), ADE2-CAN1-CUP1, YIpHIS-pCSE4-dCas9-tADH1(NruI-cut@pCSE4), [pGAL1-HH-(ACC_crRNA4)-HDV-tADH_pTet-On3G-CU-sgRNAFE(MRM-sgRNA5)-HDV-tCYC1]	BY4742	This study	S1B, S1C, S1D, S1E, S1F, 4D
cr1_sg3	YIT12243	pFA6a-cup1D-KanMX6(MscI-cut@RSC30-CIC1), ade2D::hphMX6, can1D0, YIplac128-pGAL1-yenAsCas12a-tADH1 (AgeI-cut@pGAL1), ADE2-CAN1-CUP1, YIpHIS-pCSE4-dCas9-tADH1(NruI-cut@pCSE4), [pGAL1-HH-(ACC_crRNA4)-HDV-tADH_pTet-On3G-CU-sgRNAFE(ADE2-sgRNA3)-HDV-tCYC1]	BY4742	This study	S1B, S1C, S1D, S1E, S1F, 4D
cr1_sgTEF1	YIT12244	pFA6a-cup1D-KanMX6(MscI-cut@RSC30-CIC1), ade2D::hphMX6, can1D0, YIplac128-pGAL1-yenAsCas12a-tADH1 (AgeI-cut@pGAL1), ADE2-CAN1-CUP1, YIpHIS-pCSE4-dCas9-tADH1(NruI-cut@pCSE4), [pGAL1-HH-(ACC_crRNA4)-HDV-tADH_pTet-On3G-CU-sgRNAFE(TEF1)-HDV-tCYC1]	BY4742	This study	S1B, S1C, S1D, S1E, 4D
cr2_sg1&sg2	YIT12176	pFA6a-cup1D-KanMX6(MscI-cut@RSC30-CIC1), ade2D::hphMX6, can1D0, YIplac128-pGAL1-yenAsCas12a-tADH1 (AgeI-cut@pGAL1), ADE2-CAN1-CUP1, YIpHIS-pCSE4-dCas9-tADH1(NruI-cut@pCSE4) [pGAL1-HH-(ACC_crRNA3)-HDV-tADH_pTet-On3G-CU-sgRNAFE(HH-MRMsgRNA1)-HDV-tCYC1-_pTet-On3G-sgRNAFE(HH-MRMsgRNA5)-HDV-tCYC1]	BY4742	This study	4D
cr2_sg2	YIT12177	pFA6a-cup1D-KanMX6(MscI-cut@RSC30-CIC1), ade2D::hphMX6, can1D0, YIplac128-pGAL1-yenAsCas12a-tADH1 (AgeI-cut@pGAL1), ADE2-CAN1-CUP1, YIpHIS-pCSE4-dCas9-tADH1(NruI-cut@pCSE4) [pGAL1-HH-(ACC_crRNA3)-HDV-tADH_pTet-On3G-CU-sgRNAFE(MRM-sgRNA5)-HDV-tCYC1]	BY4742	This study	4D
cr2_sg3	YIT12178	pFA6a-cup1D-KanMX6(MscI-cut@RSC30-CIC1), ade2D::hphMX6, can1D0, YIplac128-pGAL1-yenAsCas12a-tADH1 (AgeI-cut@pGAL1), ADE2-CAN1-CUP1, YIpHIS-pCSE4-dCas9-tADH1(NruI-cut@pCSE4) [pGAL1-HH-(ACC_crRNA3)-HDV-tADH_pTet-On3G-CU-sgRNAFE(ADE2-sgRNA3)-HDV-tCYC1]	BY4742	This study	4D
cr2_sgTEF1	YIT12179	pFA6a-cup1D-KanMX6(MscI-cut@RSC30-CIC1), ade2D::hphMX6, can1D0, YIplac128-pGAL1-yenAsCas12a-tADH1 (AgeI-cut@pGAL1), ADE2-CAN1-CUP1, YIpHIS-pCSE4-dCas9-tADH1(NruI-cut@pCSE4) [pGAL1-HH-(ACC_crRNA3)-HDV-tADH_pTet-On3G-CU-sgRNAFE(TEF1)-HDV-tCYC1]	BY4742	This study	4D
rad51Δ_Sag1_sg1&sg2	YIT17552	pFA6a-cup1D0, ade2D::hphMX6, can1D0, ADE2-CAN1-CUP1, pCSE4-dCas9-tADH1, YIplac128-pGAL1-ySaCas9-tADH1 (AgeI-cut@pGAL1), YIpHIS-RFA1C-ymNeonGreen-tADH1 (MfeI-cut@RFA1), rad51D0::KanMX, [pGAL1-HH-(BFR1-SagRNA7)-HDV-tADHC_pTet-On3G-CU-sgRNAFE(HH-MRMsgRNA1)-HDV-tCYC1-pTet-On3G-CU-sgRNAFE(HH-MRMsgRNA5)-HDV-tCYC1]	BY4742	This study	S2
rad51Δ_Sag1_sg2	YIT17553	pFA6a-cup1D0, ade2D::hphMX6, can1D0, ADE2-CAN1-CUP1, pCSE4-dCas9-tADH1, YIplac128-pGAL1-ySaCas9-tADH1 (AgeI-cut@pGAL1), YIpHIS-RFA1C-ymNeonGreen-tADH1 (MfeI-cut@RFA1), rad51D0::KanMX, [pGAL1-HH-(BFR!-SagRNA7)-HDV-tADH_pTet-On3G-CU-sgRNAFE(MRM-sgRNA5)-HDV-tCYC1]	BY4742	This study	S2
rad51Δ_Sag1_sg3	YIT17554	pFA6a-cup1D0, ade2D::hphMX6, can1D0, ADE2-CAN1-CUP1, pCSE4-dCas9-tADH1, YIplac128-pGAL1-ySaCas9-tADH1 (AgeI-cut@pGAL1), YIpHIS-RFA1C-ymNeonGreen-tADH1 (MfeI-cut@RFA1), rad51D0::KanMX, [pGAL1-HH-(BFR1-SagRNA7)-HDV-tADH_pTet-On3G-CU-sgRNAFE(ADE2-sgRNA3)-HDV-tCYC1]	BY4742	This study	S2
rad51Δ_Sag1_sgTEF1	YIT17555	pFA6a-cup1D0, ade2D::hphMX6, can1D0, ADE2-CAN1-CUP1, pCSE4-dCas9-tADH1, YIplac128-pGAL1-ySaCas9-tADH1 (AgeI-cut@pGAL1), YIpHIS-RFA1C-ymNeonGreen-tADH1 (MfeI-cut@RFA1), rad51D0::KanMX, [pGAL1-HH-(BFR1-SagRNA7)-HDV-tADH_pTet-On3G-CU-sgRNAFE(TEF1)-HDV-tCYC1]	BY4742	This study	S2
mNG_Sa	YIT12497	pFA6a-cup1D0, ade2D::hphMX6, can1D0, ADE2-CAN1-CUP1, pCSE4-dCas9-tADH1, YIplac128-pGAL1-ySaCas9-tADH1 (AgeI-cut@pGAL1), YIpHIS-RFA1C-ymNeonGreen-tADH1 (MfeI-cut@RFA1)	BY4742	This study	2B
mNG_Sag1_sg1&sg2	YIT12503	pFA6a-cup1D0, ade2D::hphMX6, can1D0, ADE2-CAN1-CUP1, pCSE4-dCas9-tADH1, YIplac128-pGAL1-ySaCas9-tADH1 (AgeI-cut@pGAL1), YIpHIS-RFA1C-ymNeonGreen-tADH1 (MfeI-cut@RFA1), [pGAL1-HH-(BFR1-SagRNA7)-HDV-tADHC_pTet-On3G-CU-sgRNAFE(HH-MRMsgRNA1)-HDV-tCYC1-pTet-On3G-CU-sgRNAFE(HH-MRMsgRNA5)-HDV-tCYC1]	BY4742	This study	1C, 2B, 2C, 2D, 2E, 3B, 3C, 3D, S4B, S5A, S5B, S5C
mNG_Sag1_sg2	YIT12504	pFA6a-cup1D0, ade2D::hphMX6, can1D0, ADE2-CAN1-CUP1, pCSE4-dCas9-tADH1, YIplac128-pGAL1-ySaCas9-tADH1 (AgeI-cut@pGAL1), YIpHIS-RFA1C-ymNeonGreen-tADH1 (MfeI-cut@RFA1),[pGAL1-HH-(BFR1-SagRNA7)-HDV-tADH_pTet-On3G-CU-sgRNAFE(MRM-sgRNA5)-HDV-tCYC1]	BY4742	This study	1C, 2B, 2C, 2D, 2E, 3B, 3C, 3D, S4B, S5A, S5B, S5C
mNG_Sag1_sg3	YIT12505	pFA6a-cup1D0, ade2D::hphMX6, can1D0, ADE2-CAN1-CUP1, pCSE4-dCas9-tADH1, YIplac128-pGAL1-ySaCas9-tADH1 (AgeI-cut@pGAL1), YIpHIS-RFA1C-ymNeonGreen-tADH1 (MfeI-cut@RFA1),[pGAL1-HH-(BFR1-SagRNA7)-HDV-tADH_pTet-On3G-CU-sgRNAFE(ADE2-sgRNA3)-HDV-tCYC1]	BY4742	This study	1C, 2B, 3B, 3C, 3D, S5A, S5B, S5C
mNG_Sag1_sgTEF1	YIT12506	pFA6a-cup1D0, ade2D::hphMX6, can1D0, ADE2-CAN1-CUP1, pCSE4-dCas9-tADH1, YIplac128-pGAL1-ySaCas9-tADH1 (AgeI-cut@pGAL1), YIpHIS-RFA1C-ymNeonGreen-tADH1 (MfeI-cut@RFA1), [pGAL1-HH-(BFR1-SagRNA7)-HDV-tADH_pTet-On3G-CU-sgRNAFE(TEF1)-HDV-tCYC1}	BY4742	This study	1C, 2B, 2C, 2D, 2E, 3C, 3D, S4A, S4B, S5A, S5C
mNG_Sa_NC	YIT12507	pFA6a-cup1D0, ade2D::hphMX6, can1D0, ADE2-CAN1-CUP1, pCSE4-dCas9-tADH1, YIplac128-pGAL1-ySaCas9-tADH1 (AgeI-cut@pGAL1), YIpHIS-RFA1C-ymNeonGreen-tADH1 (MfeI-cut@RFA1), [YCplac33]	BY4742	This study	1C, 2B, 2C, 2D, 2E, 3C, S4B, S5C
mNG_enAs	YIT12496	pFA6a-cup1D0, ade2D::hphMX6, can1D0, YIplac128-pGAL1-yenAsCas12a-tADH1 (AgeI-cut@pGAL1), ADE2-CAN1-CUP1, pCSE4-dCas9-tADH1, YIpHIS-RFA1C-ymNeonGreen-tADH1 (MfeI-cut@RFA1)	BY4742	This study	S4C
mNG_cr1_sg1&sg2	YIT14903	pFA6a-cup1D0, ade2D::hphMX6, can1D0, YIplac128-pGAL1-yenAsCas12a-tADH1 (AgeI-cut@pGAL1), ADE2-CAN1-CUP1, pCSE4-dCas9-tADH1, YIpHIS-RFA1C-ymNeonGreen-tADH1 (MfeI-cut@RFA1), [pGAL1-HH-(ACC_crRNA4)-HDV-tADH_pTet-On3G-CU-sgRNAFE(HH-MRMsgRNA1)-HDV-tCYC1-_pTet-On3G-sgRNAFE(HH-MRMsgRNA5)-HDV-tCYC1]	BY4742	This study	S4C, S4E, S4F
mNG_cr1_sg2	YIT14904	pFA6a-cup1D0, ade2D::hphMX6, can1D0, YIplac128-pGAL1-yenAsCas12a-tADH1 (AgeI-cut@pGAL1), ADE2-CAN1-CUP1, pCSE4-dCas9-tADH1, YIpHIS-RFA1C-ymNeonGreen-tADH1 (MfeI-cut@RFA1), [pGAL1-HH-(ACC_crRNA4)-HDV-tADH_pTet-On3G-CU-sgRNAFE(MRM-sgRNA5)-HDV-tCYC1]	BY4742	This study	S4C, S4E, S4F
mNG_cr1_sgTEF1	YIT14905	pFA6a-cup1D0, ade2D::hphMX6, can1D0, YIplac128-pGAL1-yenAsCas12a-tADH1 (AgeI-cut@pGAL1), ADE2-CAN1-CUP1, pCSE4-dCas9-tADH1, YIpHIS-RFA1C-ymNeonGreen-tADH1 (MfeI-cut@RFA1), [pGAL1-HH-(ACC_crRNA4)-HDV-tADH_pTet-On3G-CU-sgRNAFE(TEF1)-HDV-tCYC1]	BY4742	This study	S4C, S4D, S4E, S4F
mNG_enAs_NC	YIT12502	pFA6a-cup1D0, ade2D::hphMX6, can1D0, YIplac128-pGAL1-yenAsCas12a-tADH1 (AgeI-cut@pGAL1), ADE2-CAN1-CUP1, pCSE4-dCas9-tADH1, YIpHIS-RFA1C-ymNeonGreen-tADH1 (MfeI-cut@RFA1), [YCplac33]	BY4742	This study	S4C, S4E, S4F
Literature cited
[S1] Brachmann, C.B., Davies, A., Cost, G.J., Caputo, E., Li, J., Hieter, P., and Boeke, J.D. (1998). Designer deletion strains derived from Saccharomyces cerevisiae S288C: a useful set of strains and plasmids for PCR-mediated gene disruption and other applications. Yeast 14, 115–132. https://doi.org/10.1002/(SICI)1097-0061(19980130)14:2<115::AID-YEA204>3.0.CO;2-2
