# Supplementary material for: Catalytically inactive Cas9 attenuates DNA end resection: A potential application for region-restricted random mutagenesis
Source: iScience. 2025 May 20;28(6):112702. doi: 10.1016/j.isci.2025.112702 (PMC12164011; doi:10.1016/j.isci.2025.112702)
Supplement: Table S2. Plasmids used in this study, related to Method Details and Figures 1–4 and S1–S7 [file mmc3.xlsx]

## Sheet: Table S2. Plasmids
Table S2. Plasmids used in this study, related to Method Details and Figures 1–4, S1–S7
Number	Name	Plasmid type	Marker gene	Description
8-49	pFA6a-cup1D-KanMX6	Integrative	KanR	To delete CUP1
19-35	pGAL1-yenAsCas12a-tADH1-pGAL1-tRNA(Gly)-HindIII-AsCpf1gRNA(CAN1-crRNA4)-U4AU4-HDV-tCYC1-CU	Gene editing	URA3	To delete CAN1
13-14	YIplac128-pGAL1-yenAsCas12a-tADH1	Integrative	LEU2
15-58	YIplac128-pGAL1-ySaCas9-tADH1	Integrative	LEU2
23-42	YIpHIS-pCSE4-dCas9-tADH1	Integrative	HIS3
25-53	pGAL1-Cas9-tADH1-pGAL1-sgRNAFE(Kan-sgRNA2)-HDV-tCYC1-CU	Gene editing	URA3	To delete CAN1 and integrate pCSE4-dCas9-tADH1 cassette
19-8	pGAL1-HH-AscrRNA(his3D-crRNA3)-HDV-tADH1-CU	Gene editing	URA3	To integrate ADE2-CAN1-CUP1 cassette
16-7	YIpHIS-RFA1C-ymNeonGreen-tADH1	Integrative	HIS3
1-50	YCplac33	Centromeric	URA3
31-9	pGAL1-HH-(BFR1-SagRNA7)-HDV-tADHC_pTet-On3G-CU-sgRNAFE(HH-MRMsgRNA1)-HDV-tCYC1-pTet-On3G-CU-sgRNAFE(HH-MRMsgRNA5)-HDV-tCYC1	Centromeric	URA3
31-4	pGAL1-HH-(BFR1_SagRNA7)-HDV-tADH_pTet-On3G-CU-sgRNAFE(MRM-sgRNA5)-HDV-tCYC1	Centromeric	URA3
36-8	pGAL1-HH-(BFR1_SagRNA7)-HDV-tADH_pTet-On3G-CU-sgRNAFE(MRMsgRMA1)-HDV-tCYC1	Centromeric	URA3
31-5	pGAL1-HH-(BFR1_SagRNA7)-HDV-tADH_pTet-On3G-CU-sgRNAFE(ADE2-sgRNA3)-HDV-tCYC1	Centromeric	URA3
31-6	pGAL1-HH-(BFR1_SagRNA7)-HDV-tADH_pTet-On3G-CU-sgRNAFE(TEF1)-HDV-tCYC1	Centromeric	URA3
31-48	pGAL1-HH-(ACC_crRNA4)-HDV-tADH_pTet-On3G-CU-sgRNAFE(HH-MRMsgRNA1)-HDV-tCYC1-_pTet-On3G-sgRNAFE(HH-MRMsgRNA5)-HDV-tCYC1	Centromeric	URA3
31-49	pGAL1-HH-(ACC_crRNA4)-HDV-tADH_pTet-On3G-CU-sgRNAFE(MRM-sgRNA5)-HDV-tCYC1	Centromeric	URA3
31-50	pGAL1-HH-(ACC_crRNA4)-HDV-tADH_pTet-On3G-CU-sgRNAFE(ADE2-sgRNA3)-HDV-tCYC1	Centromeric	URA3
31-51	pGAL1-HH-(ACC_crRNA4)-HDV-tADH_pTet-On3G-CU-sgRNAFE(TEF1)-HDV-tCYC1	Centromeric	URA3
31-44	pGAL1-HH-(BFR1_SagRNA5)-HDV-tADH_pTet-On3G-CU-sgRNAFE(HH-MRMsgRNA1)-HDV-tCYC1-_pTet-On3G-sgRNAFE(HH-MRMsgRNA5)-HDV-tCYC1	Centromeric	URA3
31-45	pGAL1-HH-(BFR1_SagRNA5)-HDV-tADH_pTet-On3G-CU-sgRNAFE(MRM-sgRNA5)-HDV-tCYC1	Centromeric	URA3
31-46	pGAL1-HH-(BFR1_SagRNA5)-HDV-tADH_pTet-On3G-CU-sgRNAFE(ADE2-sgRNA3)-HDV-tCYC1	Centromeric	URA3
31-47	pGAL1-HH-(BFR1_SagRNA5)-HDV-tADH_pTet-On3G-CU-sgRNAFE(TEF1)-HDV-tCYC1	Centromeric	URA3
31-10	pGAL1-HH-(ACC_crRNA3)-HDV-tADH_pTet-On3G-CU-sgRNAFE(HH-MRMsgRNA1)-HDV-tCYC1-_pTet-On3G-sgRNAFE(HH-MRMsgRNA5)-HDV-tCYC1	Centromeric	URA3
31-11	pGAL1-HH-(ACC_crRNA3)-HDV-tADH_pTet-On3G-CU-sgRNAFE(MRM-sgRNA5)-HDV-tCYC1	Centromeric	URA3
31-12	pGAL1-HH-(ACC_crRNA3)-HDV-tADH_pTet-On3G-CU-sgRNAFE(ADE2-sgRNA3)-HDV-tCYC1	Centromeric	URA3
31-13	pGAL1-HH-(ACC_crRNA3)-HDV-tADH_pTet-On3G-CU-sgRNAFE(TEF1)-HDV-tCYC1	Centromeric	URA3
18-27	YIpHIS-ADE2-CAN1-CUP1			PCR Template for ACC cassette integration
23-42	YIpHIS-pCSE4-dCas9correct-tADH1			PCR Template for pCSE4-dSpCas9-tADH1 integration
19-10	p-ade2D-hphMX			PCR Template for ADE2 deletion
19-14	p-can1D0			PCR Template for CAN1 deletion
