# Supplementary material for: Catalytically inactive Cas9 attenuates DNA end resection: A potential application for region-restricted random mutagenesis
Source: iScience. 2025 May 20;28(6):112702. doi: 10.1016/j.isci.2025.112702 (PMC12164011; doi:10.1016/j.isci.2025.112702)
Supplement: Table S3. Primers and probe used in this study, related to Method Details and Figures 1–4 and S1–S7 [file mmc4.xlsx]

## Sheet: Table S3. Primers & Probes
Table S3. Primers and probes used in this study, related to Method Details and Figures 1–4, S1–S7
Primer/probe name	Sequence	Description
ADE2-KO_F	TTCTGGGAGGTAATGGGCAG	ADE2 deletion
ADE2-KO_R	TGGTAGTAATTCCGGCCGTT	ADE2 deletion
CAN1-KO_F	CAGTGGAGGGTGTTGTTGTG	CAN1 deletion
CAN1-KO_R	TCATAGGGCAGCATAGGTCC	CAN1 deletion
cr2_ACcassette_F	ACACAATCGCAAGTGATTAACGTCCACACAGGTATAGGGTTTCTGGTGAGCGGATAACAATTTCACACAG	ADE2-CAN1 cassette integration into his3Δ1
cr2_ACcassette_R	TAGCGACCAGCCGGAATGCTTGGCCAGAGCATGTATCATATGGTCGAGCTCGGTACCCGGGGATC	ADE2-CAN1 cassette integration into his3Δ1
pCSE4-dCas9_F	AATATAGATCTGTTTAGCTTGCCTCGTCCCCGCCGGGTCACCCGGCCAGCATGAAACTACAGGATGATATCTGTC	pCSE4-dSpCas9 integration between RSC30 and CIC1 on chromosome VIII
promoter-dCas9_R	GATAACAGCATTTTACGTCGACCTGCAGCGTACGAAGCTTCAGCTGGCGGCCGGTAGAGGTGTGGT	pCSE4-dSpCas9 integration between RSC30 and CIC1 on chromosome VIII
Sag1_DSB_F	TACAAGGCAGCACGTTTG	fomation frequency quantification by qPCR for DSB of SaCas9 (Sag1)
Sag1_DSB_R	TTGAAGGAAGAATTGAACGGA	fomation frequency quantification by qPCR for DSB of SaCas9 (Sag1)
Sag2_DSB_F	ACATAAGTTGGGTCCAGGAC	fomation frequency quantification by qPCR for DSB of SaCas9 (Sag2)
Sag2_DSB_R	ACAGAAAGATGTTGATATGGGT	fomation frequency quantification by qPCR for DSB of SaCas9 (Sag2)
ACCcr2_DSB_F	TCTTCGAATTGGTTGGAGAC	fomation frequency quantification by qPCR for DSB of enAsCas12a (cr2)
ACCcr2_DSB_R	AGTTAACATCGAGCCAATCAG	fomation frequency quantification by qPCR for DSB of enAsCas12a (cr2)
ACCcr1_DSB_F	AGAGTCGTGAATGTTGCTTC	fomation frequency quantification by qPCR for DSB of enAsCas12a (cr1)
ACCcr1_DSB_R	TACCACCCAACAAGAACGTA	fomation frequency quantification by qPCR for DSB of enAsCas12a (cr1)
SphI-1_F	CCACTAGAACAACAGGCAGC	SphI-1 region quantification by qPCR
SphI-1_R	CAAGAAATGGGTGGCTGGAC	SphI-1 region quantification by qPCR
SphI-2_F	GAGCGGATAACAATTTCACAC	SphI-2 region quantification by qPCR
SphI-2_R	ATTCTCGGCTTCTCACTAATATTTAA	SphI-2 region quantification by qPCR
SphI-3_F	TCAACGCTTACAGGTGTCCT	SphI-3 region quantification by qPCR
SphI-3_R	GTTCTTACTCAGTGTGAACGTGT	SphI-3 region quantification by qPCR
Act1-GATC0-5	CGCTGCTCAATCTTCTTCAA	ACT1 quantification by qPCR
Act1-GATC0-3	GTAGTTTGGTCAATACCGGC	ACT1 quantification by qPCR
500_Probe_F	GAACACGGCATTAGTCAGGG	Forward primer of 0.5 kb PCR product for making DNA marker of Southern blot
MluI_HindIII_F	TGAGACAGATCAAATTCTCAGCAG	Forward primer of 4.1 kb PCR product for making DNA marker of Southern blot
DSB_HindIII_F	ACCTTGAGTTTTTGAATGGATATCGT	Forward primer of 2.7 kb PCR product for making DNA marker of Southern blot
dCAs9(Sg1)_HindIII_F	TGCTTGTCTTGGACACCACA	Forward primer of 1.3 kb PCR product for making DNA marker of Southern blot
Probe_R	GGCGTAATCATGGTCATAGCTGT	Reverse primer of 0.5 kb, 1.3 kb, 2.7 kb, and 4.1 kb PCR products for making DNA marker of Southern blot
his3Dprobe (180-mer)	CAGAAACCCTATACCTGTGTGGACGTTAATCACTTGCGATTGTGTGGCCTGTTCTGCTACTGCTTCTGCCTCTTTTTCTGGGAAGATCGAGTGCTCTATCGCTAGGGGACCACCCTTTAAAGAGATCGCAATCTGAATCTTGGTTTCATTTGTAATACGCTTTACTAGGGCTTTCTGCTC	ssDNA of the probe of Southern blot
130-9 Seq_can1D_F1	AGAGTAAACCGAATCAGGGAATC	Forward Primer of the can1 amplicon
130-10 Seq_can1D_R1	CTTGAAGGTCTGAAGGAGTTTC	Reverse Primer of the can1 amplicon
130-13 Seq_ALP1_F	AGTTGGGCGAATGTCGTCTT	Forward Primer of the ALP1 amplicon
130-14 Seq_ALP1_R	CCAAACTCGTTGCCACCTTG	Reverse Primer of the ALP1 amplicon
69-64 RAD51_F	CGCACTCTACTTCGAAACTACG	Forward Primer of RAD51 deletion
69-57 RAD51_R	ACTGCCTGATTTTAACAAAGGG	Reverse Primer of RAD51 deletion
