# Supplementary material for: Catalytically inactive Cas9 attenuates DNA end resection: A potential application for region-restricted random mutagenesis
Source: iScience. 2025 May 20;28(6):112702. doi: 10.1016/j.isci.2025.112702 (PMC12164011; doi:10.1016/j.isci.2025.112702)
Supplement: Table S4. sgRNAs and crRNAs used in this study, related to Method Details and Figures 1–4 and S1–S7 [file mmc5.xlsx]

## Sheet: Table S4. sgRNAs & crRNAs
Table S4. sgRNAs and crRNAs used in this study, related to Method Details and Figures 1–4, S1–S7
sgRNA/crRNA	The name in lab	Protospacer	PAM	Chromosome	Strand	Start	End	Standard Name	Systematic Name	Source	Discription
sg1	MRM1-sgRNA1	GGTGTCCAAGACAAGCAGTG	GGG	chrXV	−	720841	720860	MRM1	YOR201C	This study	For dSpCas9 binding
sg2	MRM1-sgRNA5	TAATGGCACCGATATTGTGA	GGG	chrXV	+	720934	720953	MRM1	YOR201C	This study	For dSpCas9 binding
sg3	ADE2-sgRNA3	CTGCTCATAGAACTCCACAT	AGG	chrXV	+	723868	723887	ADE2	YOR128C	This study	For dSpCas9 binding
sgTEF1	TEF1sgRNA	TTGATATTTAAGTTAATAAA	CGG	chrXVI	+	700460	700479	TEF1	YPR080W	(Gilbert et al, 2013)	For dSpCas9 binding
Sag1	BFR1_SagRNA7	TGTCTTTTGTCGTAAACACC	TTG	chrXV	+	719443	719462	BFR1	YOR198C	This study	For DSB generation
Sag2	BFR1_SagRNA5	CTTATGAAATCGGTGCCATT	GAG	chrXV	−	719190	719209	BFR1	YOR198C	This study	For DSB generation
cr1	ACC_crRNA4	AAGTCAGCTTGGATCTTGATGAT	TTTC	chrXV	+	719854	719876	BFR1	YOR198C	This study	For DSB generation
cr2	ACC_crRNA3	GCCTTGTCAGCATCAACAGACTT	TTTA	chrXV	+	719572	719594	BFR1	YOR198C	This study	For DSB generation
CAN1crRNA4	CAN1_crRNA4	GTGCAAAAGCCGTGAAACCTTGA	TTTG	chrV	+	31909	31931	CAN1	YEL063C	This study	For deletion of CAN1 by genome-editing
his3Δ-crRNA3	his3Δ-crRNA3	TGGACCATATGATACATGCTCTG	TTTC	chrXV	+			his3Δ		This study	For integration of ADE2-CAN1 cassette by genome-editing
Kan_sgRNA2	Kan_sgRNA2	ATGAAGGAGAAAACTCACCG	AGG	chrVIII	+			KanR		This study	For deletion of KANMX and integration of pCSE4-dSpCas9
Literature cited
[S2] Gilbert, L.A., Larson, M.H., Morsut, L., Liu, Z., Brar, G.A., Torres, S.E., Stern-Ginossar, N., Brandman, O., Whitehead, E.V., Doudna, J.A., Lim, W.A., Weissman, J.S., and Qi, L.S. (2013) CRISPR-mediated modular RNA-guided regulation of transcription in eukaryotes. Cell 154, 442–451. https://doi.org/10.1016/j.cell.2013.06.044
